# Supplementary material for: Non-synonymous FGD3 Variant as Positional Candidate for Disproportional Tall Stature Accounting for a Carcass Weight QTL (CW-3) and Skeletal Dysplasia in Japanese Black Cattle
Source: PLoS Genet. 2015 Aug 25;11(8):e1005433. doi: 10.1371/journal.pgen.1005433 (PMC4549114; doi:10.1371/journal.pgen.1005433)
Supplement: S1 Table — (XLSX) [file pgen.1005433.s005.xlsx]

## Sheet: TableS1
S1 Table. Summary of carcass or body weight QTL detected on BTA 8
Half-sib family	Number of offspring	Number of markers	Average information content	Trait1)	Position (cM)	F-statistic	Information content on the position	Q to q allele substitution effect (kg)	Contribution ratio	Chromosome-wise significance level	Reference
Sire I	194 steers	15	0.838939	CW	90	12.5125	0.802022	25.5164	0.0579389	p<0.01	Nishimura et al. 2012
Sire II	430 steers	43	0.921293	CW	88	98.1288	0.877049	40.135	0.186372	p<0.001	Nishimura et al. 2012
Sire III	224 steers	13	0.862988	CW	94	11.0117	0.884972	22.1308	0.0450523	p<0.01	This study
Sire IV	233 steers	21	0.900347	CW	90	33.1509	0.900668	35.5605	0.124508	p<0.001	This study
Sire V	399 steers	18	0.844992	BW	92	44.1394	0.851707	39.4091	0.0995851	p<0.001	This study
Sire V	399 steers	18	0.844992	CW	92	23.3132	0.851707	21.1139	0.0541047	p<0.001	This study
Sire VI	211 steers	23	0.865861	CW	87	14.4831	0.894897	23.3232	0.0616672	p<0.01	This study
Sire VII	237 steers	10	0.79515	CW	82	26.4807	0.906952	33.8684	0.0989276	p<0.001	This study
1)CW, carcass weight; BW, body weight.
