# Supplementary material for: Non-synonymous FGD3 Variant as Positional Candidate for Disproportional Tall Stature Accounting for a Carcass Weight QTL (CW-3) and Skeletal Dysplasia in Japanese Black Cattle
Source: PLoS Genet. 2015 Aug 25;11(8):e1005433. doi: 10.1371/journal.pgen.1005433 (PMC4549114; doi:10.1371/journal.pgen.1005433)
Supplement: S2 Table — (XLSX) [file pgen.1005433.s006.xlsx]

## Sheet: S2 Table_R
S2 Table. Deviations of the skeletal measurements of affected and control animals from normal growth curves.
Genotype of FGD3_e2_HC	Diagnosis1)	ID	Sex2)	Sire	Months of age	Deviations from normal growth curves (sigma value)											Poor development	Disproportionately narrow chest width	Disproportionately wide thurl width	Comments	Use in the initial mapping	Use in the fine mapping
						Withers height	Hip height	Body length	Chest circumference	Chest depth	Chest width	Rump length	Hip width	Thurl width	Pin-bone width	Body weight
TG/TG	A	48	M	Q	2.9589	-4.20938	-4.25082						-5.3942	-2.94257	-2.21234		yes			Necrotizing suppurative bronchopneumonia
TG/TG	A	A-8	M	Q	3.15616					1.8013	-2.51931		1.86698	2.79779	3.02514			yes			yes
TG/TG	A	A-6	M	Q	5.65479					1.58351	-0.280663		2.43953	3.94988	3.08632			yes			yes
TG/TG	A	49	M	Q	6.57534	-1.08772	-0.79629			-2.0644	-2.11104		-1.4549	-1.41911	0.0415037		yes			Thoracic curvature
TG/TG	A	A-9	M	Q	6.70685					-4.46966	-4.64615		-4.81023	-2.60043	-3.39886		yes				yes
TG/TG	A	A-3	M	II	7.29863					2.51705	0.187316		1.50004	2.71094	-0.40281			yes	yes		yes
TG/TG	A	S-16	M	T	8.1863	-0.411663	0.275803	0.235123	-0.00993748	-0.180341	-1.39785	-1.85009	0.524727	0.431566	0.686096			yes		Spinal curvature		yes
TG/TG	A	S-13	M	H	8.31781	1.60328			0.569841	1.76526	-2.38405	-0.112965	1.57294	3.3431	-0.419866			yes	yes			yes
TG/TG	A	S-12	M	H	8.54795	-0.977993			-1.46459	-0.0521304	-1.18689	-0.949097	1.33705	1.66267	-1.55589			yes	yes			yes
TG/TG	A	S-8	M	Ｉ	9.99452	0.629975	1.15558	0.251718		-2.06079	0.670066	-1.71111	0.0243537	1.54992	-2.56629		yes		yes			yes
TG/TG	A	A-2	M	II	10.7507					-0.601379	-4.29231		-1.28424	0.944758	-2.43244		yes	yes	yes		yes
TG/TG	A	A-14	M	P	10.8493					2.13616	-2.22513		-0.251027	1.41357	0.00755388			yes	yes		yes
TG/TG	A	A-12	M	P	15.0575					-0.758896	-0.630066		0.082509	2.80155	-2.75094				yes		yes
TG/TG	A	A-11	M	P	26.2027					0.313143	-2.38006		-1.54041	2.14786	-1.65156			yes	yes		yes
TG/TG	A	SH	M	R	26.663	2.53572	2.65536	2.1666	0.79545	1.88316	0.255128	-0.178969	0.640194	3.29685	0.0948787	2.70406		yes	yes
TG/TG	A	A-10	F	Q	2.46575					2.9036	-0.720839		1.37043	5.04033	0.0791336			yes	yes		yes
TG/TG	A	47	F	Q	5.42466	-3.26066	-0.437964			-1.7253	-0.936853		-1.07766	1.23216	0.434482		yes			Diagnosed as poor development in a livestock hyigene sevice center
TG/TG	A	A-15	F	P	21.8959					2.55353	1.31789		1.91046	4.35279	-1.21722			yes	yes		yes
TG/TG	A	D-1	F	VII	42.0164	3.20062	2.86265	4.1484	0.831913	1.53646	-0.205132	1.18956	2.12938	2.41214	2.38424	1.22825		yes
TG/TG	GT	D-2	F	VII	85.7425	3.03292	3.0797	1.07003	-0.255685	0.246173	-0.541564	1.93298	0.375538	1.87992	1.04007
TG/TG	GT	D-3	F	VII	69.9945	3.13505	3.33721	2.0565	1.72761	1.75979	0.236051	1.93875	2.23006	4.01441	2.23232			yes	yes
TG/TG	GT	NLBC-2	F	V	85.3479	4.64368	3.38792	5.52434	2.96224	4.01525	1.26579	1.04279	2.94982	4.0107	2.61933			yes	yes
TG/TG	GT	NLBC-1	F	VII	93.1397	1.52273	0.819374	0.905866	1.35295	1.37618	-0.0255391	-0.738384	0.373417	1.02726	-0.539979	1.38984		yes	yes	Deficient in hip bone, not congenital
TG/TG	GT	K	F	KM	85.7425	2.63024	1.28175	2.87139	3.20974	4.76899	1.00757	1.04273	2.58191	1.87992	1.43487	3.19012		yes
TG/TG	A	D-1	F	VII	17.6219	2.52655	2.85324	2.2066	0.940262	1.52126	0.726562	2.43598	1.73253	2.63611	2.4799
TG/TG	GT	NLBC-2	F	V	14.4986	2.35515	2.44174	1.74516	1.44622	2.22946	2.54117	-0.0513231	1.12134	2.8122	1.3841				yes
TG/TG	GT	NLBC-1	F	VII	21.9945	0.744736	0.133226	-0.0228393	1.59262	1.34005	0.757884	0.57071	1.48632	1.20248	-0.368622	0.981909			yes
TG/TG	GT	K	F	KM	27.0575	1.32847			-0.191295	0.298316		1.83062		-1.89463
TG/CA	A	A-13	M	P	11.0466					1.33762	-0.259049		-0.434461	1.26433	-0.756531			yes	yes		yes
TG/CA	A	A-5	M	II	12.1644					0.144888	-3.50051		-0.321078	1.5321	-2.63514		yes	yes	yes		yes
CA/CA	A	A-4	M	II	13.2164					-0.304019	-1.39856		-1.134	0.867546	-3.70107			yes	yes		yes
TG/CA	C	C2-11	M	II	2.99178	-1.42784				-2.38358	-2.93826	-2.79485	-2.88051	-0.958753			yes				yes
TG/CA	C	C2-6	M	Q	4.30685	-0.276004				-1.61941	-2.67452	-1.15545	-0.39998	-0.220079				yes			yes
TG/CA	C	C-7	M	Q	6.18082					2.4802	0.718088		3.64737	1.67471	1.46362			yes			yes
TG/CA	C	C2-10	M	II	6.73973	-0.472882				-0.0358956	-2.72416	0.337419	-0.999131	-0.484822				yes			yes
TG/CA	C	C-15	M	P	20.0877					0.973842	1.24955		-1.16106	0.711687	-2.09716				yes		yes
TG/CA	C	C-13	M	P	20.6137					1.17088	0.422339		-0.950104	1.87232	-1.24447				yes		yes
TG/CA	C	C-11	M	P	21.9616					-0.348499	-0.363863		-1.86374	0.602425	-2.91802				yes		yes
TG/CA	C	C-3	F	II	2.07123					1.12127	0.482759		1.56021	1.08874	2.61127						yes
TG/CA	C	C-10	F	Q	2.72877					-1.66227	-1.08278		-2.24963	-0.297173	1.41307						yes
TG/CA	C	C-9	F	Q	6.70685					0.477106	-0.617906		0.481904	2.26269	1.29865			yes	yes		yes
TG/CA	C	C2-4	F	Q	8.97534	-1.05585				0.679337	-0.0118573	-0.35052	0.525097	-1.80832							yes
TG/CA	C	C2-8	F	II	12.3288	0.600629				1.56724	0.070306	1.41181	1.73414	2.19569				yes			yes
TG/CA	C	C2-1	F	Q	15.1233	0.689053				0.685242	0.895155	1.24048	1.31038	1.17207							yes
TG/CA	C	C2-15	F	P	21.5671	1.83328				2.61478	4.66384	0.637671	1.977	1.70667							yes
CA/CA	C	C2-5	M	Q	5.32603	-0.241695				-0.863202	-0.993136	0.184674	-0.530509	0.348293							yes
CA/CA	C	C-8	M	Q	5.95068					1.68957	0.444938		1.31957	1.36467	1.06318						yes
CA/CA	C	C2-14	M	P	17.5562	-1.49089				-2.85691	-0.515539	-0.310346	-0.434775	-0.685297							yes
CA/CA	C	C2-13	M	P	18.4767	-0.797885				-0.979382	-1.23928	-0.154537	-0.887681	-0.554796							yes
CA/CA	C	C-14	M	P	20.1863					-0.918625	-0.0269871		-2.89847	-0.206606	-2.60031				yes		yes
CA/CA	C	C-12	M	P	21.1726					0.90416	-1.29816		-1.58272	-0.0522757	-2.30945			yes	yes		yes
CA/CA	C	C-6	F	Q	8.81096					0.333364	0.0660894		-0.953736	0.489824	-0.601559				yes		yes
CA/CA	C	C-1	F	II	10.5205					0.424685	1.01636		0.912259	1.04877	0.776978						yes
CA/CA	C	C2-3	F	Q	11.0466	-0.274186				0.994857	0.486734	0.508272	1.05971	-0.258601							yes
CA/CA	C	C2-2	F	Q	14.3342	1.817				0.576115	1.37795	0.519398	1.64578	0.935849							yes
CA/CA	C	C2-17	F	P	17.3918	-0.329669				-0.896645	0.763075	-0.436079	-1.62015	-1.26109							yes
CA/CA	C	C2-16	F	P	22.8164	1.01253				1.99817	3.14839	-0.0170396	0.933542	0.658832							yes
CA/CA	C	T	F	SS	99.2219	-0.188727	-0.00255839	1.06947	1.22907	0.622132	0.232503	0.596704	1.84318	1.02712	1.03866	1.42287
1)A, affected; C, control; GT, found by genetic testing and screening.
2)F, female; M, male or steer.
