# Supplementary material for: Non-synonymous FGD3 Variant as Positional Candidate for Disproportional Tall Stature Accounting for a Carcass Weight QTL (CW-3) and Skeletal Dysplasia in Japanese Black Cattle
Source: PLoS Genet. 2015 Aug 25;11(8):e1005433. doi: 10.1371/journal.pgen.1005433 (PMC4549114; doi:10.1371/journal.pgen.1005433)
Supplement: S3 Table — (XLSX) [file pgen.1005433.s007.xlsx]

## Sheet: S3 Table
S3 Table. Sanger sequencing of uncovered coding regions in the 3.3-Mb CW-3 region.
Uncovered coding region			Primers for PCR and sequencing		Length PCR products (bp)	PCR	Sequencing3)	Gene		Exon	Variations detected in the uncovered region	Another primers used for sequencing
Start (UMD3.1)	End (UMD3.1)	Length (bp)	Forward	Reverse				Symbol	Accession No.
84537484	84537510	27	AAAGAGACCTCGCGGTTTTA	GCACAACGTGACGCTCAG	312	LA Taq with GC buffer I (Takara)	BD:dGTP-BD (3:1)+1M betaine	ZNF367	NM_001206033	e1	Not detected
85692415	85692725	310	GGCTGCCTCTGCTAAATTCTT	CTCTCAGCATGGGGACCA	537	regular PCR	BD	BICD2	NM_001206475	e7	Not detected
85693484	85693636	152	ATGGCCTTTTGCTTCCAACT	GAGAAAACCTCACCTCAGTGC	440	regular PCR	BD			e6	Not detected
85693887	85694895	1008	TTGGGCAGGACAGGTGAG	AGCTCAGCAGGGTGATGAAT	796	regular PCR	BD			e5	Not detected
			CAGCACTGAGGTGAGGTTTTC	GCTGCAGACAGAGCTGAAGA	696	regular PCR	BD				c.1981C>A (synonymous)
85695539	85695974	435	AGCACTGTCGTGGTGAACAG	CCTGTGTGCACCTCATGC	698	regular PCR	BD			e4	Not detected
85697662	85697815	153	CTGCCACACCCTCGAACTAC	ATTCCAAGTCCTGGCTGTGT	430	regular PCR	BD			e3	Not detected
85710932	85711145	213	ATCCCCAGACCTTTCTGGAC	ATAGCCCTCATGTCGCACTT	492	regular PCR	BD			e2	c.415G>A (synonymous); c.472C>T (synonymous); c.511C>T (synonyomus)
85876333	85876336	4	GAGGGCTCCTGCGAGGTC	CTGTTTAATGGGCGCAGAAC	240	LA Taq with GC buffer I (Takara)	dGTP-BD	SUSD3	XM_010808179	e1	Not detected
85984805	85984814	10	GGGCGGTGCTGTTTCATCC	GGCGCGTCTTGCATAGCAG	335	LA Taq with GC buffer I (Takara)	BD:dGTP-BD (3:1)+1M betaine	WNK2	XM_002689849	e2	Not detected
85984853	85984892	40
85984980	85984990	11	GTGCTGCTGCTATGCAAGAC	GTGGCCGCTATCTCCTCAC	209	LA Taq with GC buffer I (Takara)	BD:dGTP-BD (3:1)+1M betaine				Not detected
86200481	86200482	21)	CAAGGCTGGAACCGAAGTT	CTCACCCAGTCGGTGTAGAAG	568	LA Taq with GC buffer II (Takara); reamplified2)	BD:dGTP-BD (3:1)+1M betaine	FAM120A	NM_001098905	e1	(GCC)n at -1 from the start codon	GTTACCGGCCCCTCAGTTCG	CTTGGCCTGGGCCTGGAG
			AATCTGCCCCTCTTCTGGTT	TCTCGATGTAGTCCTGGAAGC	342	LA Taq with GC buffer II (Takara); using the above products as a PCR template	Detected variation was genotyped using a fluorescent-labeled reverse primer.				(GCC)2 or (GCC)5, not specific to the risk haplotype
86396925	86396928	4	TCACACTGGGCTACATGGAA	ATACAGGGACTCCTGGCTCA	349	regular PCR	BD	PHF2	XM_010798797	e10	Not detected
86689222	86689244	23	CCTGCCCCTTTTGCTTCC	GCACCGCTACCGCAGCTT	299	LA Taq with GC buffer II (Takara)	BD:dGTP-BD (3:1)+1M betaine; dGTP-BD+1M betaine	BARX1	XM_003582568	e1	Not detected
			CACGTACCCAGGTGGCTGTG	GCTAGAGGCGCGGCAGAG	444	LA Taq with GC buffer I (Takara)	BD:dGTP-BD (3:1)+1M betaine
1)Exon 1 of FAM120A contained assembly gap, but the nucleotide sequence was available from NM_001098905.
2)PCR products with expected size were excized from an agarose gel and reamplified for sequencing.
3) BD, BigDye Terminator v.3.1 Cycle Sequencing Kit (Applied Biosystems); dGTP-BD, dGTP BigDye Terminator v3.0 Ready Reaction Cycle Sequencing Kit (Applied Biosystems).
BD:dGTP-BD (3:1)+1M betaine, using BD and dGTP-BD in the ratio 3:1 with final 1M betaine in the reaction mixture.
