# Supplementary material for: Non-synonymous FGD3 Variant as Positional Candidate for Disproportional Tall Stature Accounting for a Carcass Weight QTL (CW-3) and Skeletal Dysplasia in Japanese Black Cattle
Source: PLoS Genet. 2015 Aug 25;11(8):e1005433. doi: 10.1371/journal.pgen.1005433 (PMC4549114; doi:10.1371/journal.pgen.1005433)
Supplement: S4 Table — (XLSX) [file pgen.1005433.s008.xlsx]

## Sheet: TableS3
S3 Table. Non-synonymous and synonymous SNPs in the 3.3-Mb CW-3 region
Position on BTA8 (UMD3.1)	gene name	RefSeq accession numbers		exon	Reference allele	Alternate allele	AA change
85694052	BICD2	NM_001206475	NP_001193404	e5	C	A	Ser-633 (from TCC to TCA), synonymous
85710935				e2	C	T	Ala-143 (from GCC to GCT), synonymous
85710996				e2	C	T	Asn-130 (from AAC to AAT), synonymous
85711039				e2	G	A	Glu-111 (from GAG to GAA), synonymous
85820133	FGD3	NM_001024527	NP_001019698	e1	T	C	Loss of the start codon; N-terminal 16 amino acids are missing in case of a start from the 2nd Met.
85820350				e1	G	C	Ala-73 (from GCG to GCC), synonymous
85820443				e1	G	A	Ala-104 (from GCG to GCA), synonymous
85826989				e2	C	T	His-171-Cys (from CAC to TGC), non-synonymous
85826990				e2	A	G
85827726				e3	C	T	Thr-189 (from ACC to ACT), synonymous
85831486				e5	A	G	Glu-299 (from GAA to GAG), synonymous
85832175				e6	T	C	Asn-343 (from AAT to AAC), synonymous
86808360	PTPDC1	NM_001206596	NP_001193525	e6	T	G	Phe-315-Val (from TTC to GTC), non-synonymous
