# Supplementary material for: Non-synonymous FGD3 Variant as Positional Candidate for Disproportional Tall Stature Accounting for a Carcass Weight QTL (CW-3) and Skeletal Dysplasia in Japanese Black Cattle
Source: PLoS Genet. 2015 Aug 25;11(8):e1005433. doi: 10.1371/journal.pgen.1005433 (PMC4549114; doi:10.1371/journal.pgen.1005433)
Supplement: S5 Table — (XLSX) [file pgen.1005433.s009.xlsx]

## Sheet: TableS4
S4 Table. Body weight and length in Ptpdc1-deficient mice
Age (weeks)	Wild (n=9)			Heterozygous (n=21)			Ptpdc1 (-/-) (n=16)			ANOVA
	Average	S.D.		Average	S.D.		Average	S.D.		P-value
Body weight (g)
4	14.0978	1.52496		14.281	1.87421		14.0781	1.65775		0.930038
5	18.4878	1.61141		19.0957	1.54942		18.3675	1.35971		0.307806
6	19.37	1.12623		20.0557	1.21024		19.6969	1.15206		0.322565
7	20.4178	1.12717		21.3043	1.3066		20.9256	0.907237		0.157627
8	21.3367	1.14441		22.0095	1.27287		21.7362	0.998218		0.348553
9	21.7756	1.17105		22.7524	1.18122		22.325	1.0937		0.1079
10	22.32	1.22623		23.3657	1.31572		22.8669	1.18116		0.111904
11	22.7878	1.28754		23.8562	1.41139		23.2531	1.14887		0.105911
12	23.4167	1.30336		24.2148	1.30523		24.1431	0.951033		0.23191
Body length (cm)
12	7.43389	0.11768		7.48619	0.183234		7.55344	0.163704		0.210535
