# Supplementary material for: Non-synonymous FGD3 Variant as Positional Candidate for Disproportional Tall Stature Accounting for a Carcass Weight QTL (CW-3) and Skeletal Dysplasia in Japanese Black Cattle
Source: PLoS Genet. 2015 Aug 25;11(8):e1005433. doi: 10.1371/journal.pgen.1005433 (PMC4549114; doi:10.1371/journal.pgen.1005433)
Supplement: S6 Table — (XLSX) [file pgen.1005433.s010.xlsx]

## Sheet: TableS5
S5 Table. Carcass data of offspring steers from Sire R
	Non-carriers (n=86)		Carriers (n=85)		Homozygotes (n=6)
	Average	S.D.	Average	S.D.	Average	S.D.
Slaughter age (months)	30.5917	1.74251	30.5774	1.65498	29.9695	2.29926
Cold carcass weight (kg)	479.076	56.1665	512.853	69.3222	441.5	56.6377
Longissimus muscle area (cm2)	64.9302	10.7019	63.0471	10.666	44.8333	5.58022
Rib thickness (cm)	7.91977	0.899589	8.01529	0.975766	6.43333	1.4453
Subcutaneous fat thickness (cm)	2.56628	0.725869	2.69294	0.82302	2.16	0.939361
Beef marbling standard	8.37209	1.91716	7.95294	2.09147	4.66667	1.69967
Carcass yield estimate (%)	74.8593	1.46433	74.1376	1.40779	71.96	0.891291
