# Supplementary material for: Non-synonymous FGD3 Variant as Positional Candidate for Disproportional Tall Stature Accounting for a Carcass Weight QTL (CW-3) and Skeletal Dysplasia in Japanese Black Cattle
Source: PLoS Genet. 2015 Aug 25;11(8):e1005433. doi: 10.1371/journal.pgen.1005433 (PMC4549114; doi:10.1371/journal.pgen.1005433)
Supplement: S7 Table — (XLSX) [file pgen.1005433.s011.xlsx]

## Sheet: TableS6
S6 Table. Marker information of microsatellites and SNPs used for IBD analysis
USDA-MARC (cM)	Marker name	UMD3.1 (Mb)	Type of variation1)	Forward primer	Reverse primer
	MS062	73.2	MS	CTCCTCCTGTGGTTCTGATCTC	TCCCATCTTTATGTGGAGGAGT
	MS014	74.1	MS	CTGCAGGAAATTGTGGCTTA	AAGGCAACTCACTTCCCTGA
77.485	BB703	75.4	MS	UniSTS ID:146475
82.883	IDVGA-52	76.5	MS	UniSTS ID:251460
	MS075	77.3	MS	CGGGAGCACTTACAAAGAGATT	CCTGTATATGGGTGTCCATGTG
	MS044	78.3	MS	AAATTAGAGGAAGGGGCTGC	CTGCAGCCAGTCATGTTCAC
	MS050	79.4	MS	AGGGTTGCAAATTGTTGGAC	TTCTCCCCTTTTCAAGATGC
84.844	MB065	80.2	MS	UniSTS ID:250887
	4935-399	81.1	MS	GAAGGGCAGTCCTACTGCTG	CTATTGTCCACAGAGGCCGT
	MS079	81.8	MS	TCTTCATCCATTATCCCTGTCA	CATAGTCTCCTCTCCTCCCACA
	MS081	82.6	MS	CCTAGAATCAAAACCCCTGAAA	GCAATCTTATTTGCCAATTACCTC
	MS082	83	MS	GTGCTTGGACCTCCACTAAGTC	TGTGACCTCTGCTTGAGCTTTA
	MS084	84.2	MS	GTCTGTCATGGTGAGGAGAGG	CAAGAATGAAGCATGGATTTCA
	MS085	84.6	MS	AGAGTCGGACACAAGTGAATGA	GCAGTTAAGTGAAAAGGGCTACA
89.063	BMS2196	84.9	MS	GenBank Acc. G18929
	MS086	85.5	MS	GAAAGAGAGAAGGCCAGAAACA	CCCATCATGGTAAGAAGTTGGT
	BovineHD0800025437	85.8	SNP	TGTTGAAGTCCTGGGTGTCA	TGAGGGTGAGGGAAATTCAG
	bFGD3_e1_M-_2	85.8	SNP	GCAGCTGCATGTTGACTTTC	GTTGCTCCAGGGAGGAGTTA
	FGD3_e2_HC	85.8	SNP	GGTCATCCCTGGTATGCAGT	CAAGGCCTAGCCAATGCTAA
	MS087	86	MS	GGATGTCCGGTTATTTCTCAAA	GAAACCATCCAAAACCACAATG
	4938-918	86.4	MS	GTTCTCTGCTCTTTCCACGG	ACCCCCAGATGTCTCCTTCT
	MS089	86.8	MS	GACAAGCCCCAACATTGACT	AGCCATTATCCTCTTGGGAGA
	bPTPDC1_e6_FV	86.8	SNP	AATGACTGCTGACCAAGCAA	CAATTTGCAAACAAGGTGGA
	MS091	87.5	MS	TCTGGTTTTCTGGGTCTAGCTC	CACATCCTCTTAAAGGGACAGG
	MS094	89.1	MS	AGTCAGAGAGCTCCCACTGAAG	AGCCCTGAGTTCTAGAGCAATG
	MS067	90.2	MS	GCCCAAAAGAAATTGGTGATATT	TACTACGCAGCATTTTTCAGGA
	MS019	91	MS	CAGGCTACAGTCCATAGGGG	TTCCAAATTTCCAGAAAAGGT
	MS021	91.6	MS	ATGGACAGAGAAGCCTGGTG	CCCCAGCAAAAGTAAAATCC
	MS029	94	MS	TGCTGAATGCTTATAATGTTTTTGA	TCTGTGCATATGGCCAAGAG
95.132	DIK2402	95	MS	GenBank Acc. AB164963
	4936-457	97.7	MS	CTGCCTGGTGATTTCTCTCA	ACTTGGGACGTGGACCATTA
	4935-716	99	MS	AATGCGTGGGTTCTTACGAC	GAAGATTAAGCAGCATCGCC
	4936-077	100.9	MS	CTCACACAGGTCGCACATCT	TGCAGGAAGTGACACTGAGC
	4937-168	102.2	MS	GCTCACTGGAAACCCACATT	CTGGCTTTGAGTTGGTGGTT
	4935-721	103	MS	GACACGACTGAAGCCACTGA	AACAGTCTCACCAAACTTTAAACC
111.513	DIK1169	103.8	MS	GenBank Acc. AB164761
1)MS, microsatellite.
