# Supplementary material for: Non-synonymous FGD3 Variant as Positional Candidate for Disproportional Tall Stature Accounting for a Carcass Weight QTL (CW-3) and Skeletal Dysplasia in Japanese Black Cattle
Source: PLoS Genet. 2015 Aug 25;11(8):e1005433. doi: 10.1371/journal.pgen.1005433 (PMC4549114; doi:10.1371/journal.pgen.1005433)
Supplement: S8 Table — (XLSX) [file pgen.1005433.s012.xlsx]

## Sheet: TableS7
S7 Table. Primer sequences used for RT-PCR and construction of plasmids
Construction of the plasmids used for the GST-CRIB pull-down assay
Template for PCR	Forward primer name	Primer sequence (5'-3')	Reverse primer name	Primer sequence (5'-3')	Vector and clonins sites	Name of the resultant plasmid
Bovine fetus kidney cDNA library	RN-bFGD3_cFW1	TTTTGGCAAAGAATTCGAACTCAGCTTTGAGGATGGA	RN-C-HA-bFGD3_cRV7	AGGAAAACCGCTCGAGCTAAGCGTAATCAGGAACGTCGTAAGGGTATGGGGCAGCTGGGGCCTGGG	pCAGGS(R-N), EcoRI and Xho I	bFGD3-HAtag/pCAGGS(R-N)
bFGD3-HAtag/pCAGGS(R-N)	RN-bFGD3_cFW_2ndM	TTTTGGCAAAGAATTCCACCATGGAGGAGCCAGAT	bFGD3_cRV_Cys	CACAGGAGCTCCTGGGCGATGT	pCAGGS(R-N), EcoRI and Xho I	bFGD3-2ndMCys-HAtag/pCAGGS(R-N)
	bFGD3_cFW_Cys	ATCGCCCAGGAGCTCCTGTGCACGGAGGAGACCTATGTGA	RN-C-HA-bFGD3_cRV7
bFGD3-HAtag/pCAGGS(R-N)	IRES-E-bFGD3_cFW9	CTCAAGCTTCGAATTCAGGATGGAGCCAGGAAGG	bFGD3_cRV8-SA	GCGTCTATCCCGGCGTCCCGGTTAGGGATCTTA	pIRES2-EGFP, EcoRI and BamHI	bFGD3SA-HA/pIRES2-EGFP
	bFGD3_cFW10-SA	CGCCGGGATAGACGCCCCATCCTGCAGCGTGGTCAG	IRES-B-TermHA	GGAGAGGGGCGGATCCCTAAGCGTAATCAGGAACGTCGTAAGGGTA
bFGD3-HAtag/pCAGGS(R-N)	IRES-E-bFGD3_cFW9-Q	CTCAAGCTTCGAATTCAGGACGGAGCCAGGAAGG	bFGD3_cRV8-SA		pIRES2-EGFP, EcoRI and BamHI	bFGD3SA2ndMCysHA/pIRES2-EGFP
bFGD3-2ndMCys-HAtag/pCAGGS(R-N)	bFGD3_cFW10-SA		IRES-B-TermHA
Myc-Cdc42/pcDNA3.1	Myc-Cdc42_FW	TAGAGCATGGAGCAGAAGCT	Cdc42_RV	TAGCAGCACACACCTGCG	pcDNA3.1/V5-His TOPO TA vector	Myc-Cdc42-V5His/pcDNA3.1
Myc-Cdc42-V5His/pcDNA3.1	BstXI-Myc-Cdc42FW	TGATAATATGGCCACTAGAGCATGGAGCAGAAGCT	BGH_RV-NotI	TCTAGAGTCGCGGCCTAGAAGGCACAGTCGAGG	bFGD3SA-HA/pIRES2-EGFP, BstXI and NotI	bFGD3SA-HA/pIRES2-Cdc42V5His
Myc-Cdc42-V5His/pcDNA3.1	BstXI-Myc-Cdc42FW		BGH_RV-NotI		bFGD3SA2ndMCysHA/pIRES2-EGFP, BstXI and NotI	bFGD3SA2ndMCysHA/pIRES2-Cdc42V5His
RT-PCR for an examination of tissue-specific expression
Gene	Forward primer name	Primer sequence (5'-3')	Reverse primer name	Primer sequence (5'-3')	Expected product size (bp)
FGD3	bFGD3_cFW4	GAACCCTCGACTTGGAGACA	bFGD3_cRV4	GCAGTTTGGGCACACAGTAA	533
GAPDH	bGAPDH_FW	TGTGGATCTGACCTGCCG	bGAPDH_RV	CCCAGCATCGAAGGTAGA	169
FGD1	bFGD1_FW2	GTACATCTACGGAGCCCCTC	bFGD1_RV2	GTCTTATCTCGGGTCTGGGG	324
COL2A1	bCOL2A1_FW	AGAGGGGACTGAAGGGACAC	bCOL2A1_RV	GCATGTACTGCAGAGGATCG	342
COL10A1	bCOL10A1_FW	CCACCATCCAACACCAAGAC	bCOL10A1_RV	CCTTGTTTTCCTGGGAGTCC	254
BGLAP	bBGLAP_FW	CAAAGCCTGGTGATGCAGAG	bBGLAP_RV	GGGTCCTGGAGAGAAGCC	295
RT-PCR for amplification of FGD3 transcripts
Targeted synonymous SNPs in FGD3	Forward primer name	Primer sequence (5'-3')	Reverse primer name	Primer sequence (5'-3')	Expected product size (bp)	Sequencing primer
c.264G>C encoding Ala-73 and c.357G>A encoding Ala-104	bFGD3_cFW1	GAACTCAGCTTTGAGGATGGA	bFGD3_cRV2	CGATGTGGAGCAACTTCTGA	511	bFGD3_cRV2
c.612C>T encoding Thr-189	bFGD3_cFW3	CCACAGGAGGAGGCTGATAG	bFGD3_cRV3	TCTGGATGCTTTGGACAGTG	481	bFGD3_cFW3
c.942A>G encoding Glu-299 and c.1074T>C encoding Asn-343	bFGD3_cFW4	GAACCCTCGACTTGGAGACA	bFGD3_cRV4	GCAGTTTGGGCACACAGTAA	533	bFGD3_cFW4
